# Supplementary material for: Predictive and Reactive Control During Interception
Source: Brain Sci. 2026 Mar 18;16(3):322. doi: 10.3390/brainsci16030322 (PMC13024469; doi:10.3390/brainsci16030322)
Supplement: Supplementary file 1 [file brainsci-16-00322-s001.zip]

Archive with 1 entries (1 files):
- brainsci-4166652-supplementary.pdf
